# Supplementary material for: Deprescribing Strategies for Opioids and Benzodiazepines with Emphasis on Concurrent Use: A Scoping Review
Source: J Clin Med. 2023 Feb 23;12(5):1788. doi: 10.3390/jcm12051788 (PMC10002935; doi:10.3390/jcm12051788)
Supplement: Supplementary file 1 [file jcm-12-01788-s001.zip]

Archive with 1 entries (1 files):
- jcm-2164066-supplementary.pdf
